# Supplementary material for: Deep learning predicts short non-coding RNA functions from only raw sequence data
Source: PLoS Comput Biol. 2020 Nov 11;16(11):e1008415. doi: 10.1371/journal.pcbi.1008415 (PMC7682815; doi:10.1371/journal.pcbi.1008415)
Supplement: S1 Table — (XLSX) [file pcbi.1008415.s001.xlsx]

## Sheet: Sheet1
	3mer	2mer	1mer	Snake	Morton	Hilbert	EdeN	nRC	Class size
RF00001	0.95	0.95	0.93	0.92	0.93	0.92	0.86	0.88	4179
RF00002	0.78	0.64	0.82	0.5	0.65	0.63	0.73	0.8	183
RF00003	0.89	0.87	0.83	0.81	0.78	0.75	0.78	0.73	229
RF00004	0.98	0.97	0.97	0.97	0.96	0.94	0.96	0.96	2913
RF00005	0.9	0.92	0.92	0.78	0.78	0.89	0.85	0.88	2524
RF00007	0.57	0.38	0.76	0.33	0.57	0.32	0.32	0.62	10
RF00012	0.6	0.64	0.34	0.3	0.33	0.23	0.33	0.44	78
RF00015	0.85	0.84	0.84	0.75	0.67	0.73	0.85	0.82	139
RF00016	0.14	0.2	0.1	0.09	0.1	0.06	0.65	0.28	146
RF00020	0.6	0.59	0.62	0.56	0.52	0.55	0.9	0.85	165
RF00026	0.29	0.36	0.2	0.18	0.2	0.07	0.82	0.79	52
RF00029	0.43	0.11	0.14	0.33	0.25	0.25	0.27	0.18	10
RF00037	0.86	0.9	0.62	1	1	1	0.72	0.78	9
RF00050	0.99	0.98	0.98	0.97	0.96	0.96	0.94	0.97	589
RF00059	0.97	0.97	0.97	0.94	0.93	0.94	0.93	0.95	2216
RF00066	0.93	0.95	0.8	0.83	0.89	0.77	0.86	0.89	136
RF00080	0.7	0.67	0.68	0.46	0.27	0.49	0.69	0.87	49
RF00097	0.92	0.93	0.92	0.91	0.9	0.91	0.87	0.93	414
RF00104	0.86	0.78	0.85	0.78	0.87	0.73	0.74	0.79	167
RF00149	0.73	0.71	0.71	0.67	0.75	0.85	0.66	0.81	42
RF00156	0.95	0.76	0.85	0.97	0.9	0.6	0.78	0.86	269
RF00162	0.67	0.64	0.31	0.43	0.41	0.11	0.54	0.64	11
RF00167	0.93	0.86	0.83	0.81	0.85	0.87	0.91	0.74	104
RF00168	0.97	0.97	0.95	0.95	0.95	0.94	0.95	0.94	366
RF00174	0.22	0.04	0.16	0.11	0.19	0.17	0.79	0.81	517
RF00191	0	0	0	0	0	0	0.13	0	2
RF00234	0.92	0.98	0.96	0.95	0.97	0.91	0.95	0.9	180
RF00309	0.7	0.89	0.68	0.65	0.63	0.75	0.87	0.96	209
RF00321	0.8	0.84	0.76	0.51	0.55	0.6	0.72	0.62	118
RF00379	0.97	0.98	0.91	0.93	0.94	0.89	0.92	0.95	487
RF00380	0.94	0.93	0.91	0.94	0.92	0.93	0.83	0.95	52
RF00391	0.34	0.31	0.2	0.26	0.29	0.22	0.73	0.88	37
RF00409	0.99	0.99	0.97	0.98	0.97	0.97	0.94	0.95	110
RF00432	0.69	0.74	0.4	0.27	0.48	0.5	0.51	0.65	14
RF00442	1	1	0.79	0.57	0.78	0.81	0.71	0.94	55
RF00451	0.95	0.75	0.66	0.91	0.88	0.85	0.86	0.91	54
RF00485	0.78	0.79	0.76	0.76	0.7	0.66	0.79	0.58	53
RF00504	0.95	0.97	0.97	0.87	0.9	0.92	0.95	0.97	1102
RF00515	0.99	0.97	0.96	0.99	0.95	0.96	0.9	0.91	211
RF00519	0.93	0.95	0.88	0.85	0.89	0.91	0.75	0.91	31
RF00521	0	0	0	0	0	0	0.12	0.2	2
RF00524	0.92	0.81	0.86	0.66	0.63	0.52	0.87	0.93	178
RF00548	0.22	0.13	0.11	0.12	0.44	0.47	0.14	0.21	5
RF00557	0.24	0.2	0.27	0.03	0.25	0.06	0.17	0.14	4
RF00560	0.91	0.56	0.55	0.7	0.74	0.46	0.77	0.74	143
RF00561	0.65	0.65	0.54	0.64	0.57	0.47	0.84	0.91	115
RF00619	0.63	0.48	0.64	0.56	0.43	0.34	0.7	0.65	62
RF00639	0.91	0.94	0.79	1	0.97	0.86	0.9	0.99	64
RF00641	0.71	0.56	0.77	0.74	0.89	0.45	0.56	0.52	22
RF00643	0.98	0.92	0.97	0.89	0.82	0.91	0.87	0.95	103
RF00645	0.67	0.68	0.68	0.62	0.5	0.18	0.91	0.94	149
RF00865	0.71	0.75	0.78	0.91	0.91	0.7	0.87	0.91	47
RF00875	0.95	0.97	0.95	0.99	0.97	0.93	0.87	0.94	135
RF00876	0.17	0.26	0.08	0.46	0.33	0.27	0.26	0.4	5
RF00882	0.9	0.89	0.91	0.8	0.88	0.77	0.95	0.93	176
RF00886	0.97	1	1	1	1	1	0.72	1	14
RF00906	0.94	0.94	0.93	0.92	0.92	0.93	0.96	0.98	328
RF01051	0.63	0.75	0.47	0.64	0.42	0.67	0.82	0.67	77
RF01055	0.84	0.87	0.95	0.88	0.85	0.76	0.8	0.83	122
RF01057	0.07	0.26	0.82	0.16	0.19	0	0.58	0.62	19
RF01059	0.46	1	1	1	0.33	0.54	0.57	0.67	10
RF01068	0.85	0.8	0.78	0.7	0.81	0.63	0.83	0.85	26
RF01073	0.08	0.2	0.5	0.22	0	0	0.06	0.1	1
RF01210	0.85	0.59	0.69	0.61	0.7	0.54	0.67	0.77	63
RF01497	0.31	0.59	0.36	0.07	0.24	0.12	0.42	0.41	11
RF01687	0.04	0.06	0.11	0	0	0.14	0.22	0.11	1
RF01690	0.64	0.62	0.72	0.66	0.8	0.76	0.94	0.87	104
RF01699	0.75	0.86	0.9	0.81	0.84	0.79	0.97	0.95	224
RF01705	0.74	0.41	0.69	0.3	0.47	0.4	0.94	0.96	798
RF01726	0.27	0.36	0.09	0.11	0.5	0.27	0.18	0.57	2
RF01731	0.45	0.32	0.33	0.29	0.28	0.14	0.93	0.63	169
RF01734	0.05	0.25	0.07	0.01	0.01	0.11	0.14	0.08	3
RF01750	0.55	0.48	0.26	0.53	0.3	0.38	0.25	0.43	22
RF01852	0.67	0.81	0.72	0.68	0.46	0.68	0.66	0.71	223
RF01911	0.97	0.91	0.96	0.97	0.99	0.97	0.87	0.96	76
RF01942	0.84	0.94	0.81	0.91	0.83	0.79	0.93	0.94	154
RF01998	0.89	0.91	0.67	0.67	0.54	0.63	0.91	0.92	256
RF01999	0.67	0.72	0.72	0.39	0.55	0.61	0.59	0.7	55
RF02000	0.53	0.51	0.56	0.61	0.53	0.6	0.81	0.73	151
RF02001	0.63	0.67	0.62	0.58	0.67	0.53	0.8	0.78	93
RF02003	0.6	0.62	0.91	0.84	0.76	0.57	0.49	0.48	31
RF02012	0.4	0.59	0.48	0.34	0.28	0.23	0.43	0.32	41
RF02096	0.67	0.5	0.4	0.14	0.18	0.2	0.29	0.13	2
RF02271	1	1	1	0.98	0.99	1	0.99	1	2242
RF02913	0.42	0.31	0.09	0.07	0.1	0.09	0.41	0.43	9
RF02914	1	1	1	1	1	1	0.99	1	433
RF02924	0.71	0.54	0.9	0.72	0.5	0.66	0.68	0.81	137
RF03064	0.12	0.46	0.02	0.06	0	0.05	0.27	0.33	3
Weigthed avr	0.89	0.87	0.88	0.83	0.83	0.83	0.89	0.9	-
Macro avr	0.68	0.68	0.65	0.61	0.61	0.58	0.69	0.72	-
Accuracy	0.89	0.88	0.87	0.82	0.82	0.83	0.88	0.9	-
